# Supplementary material for: Using mHealth to improve health care delivery in India: A qualitative examination of the perspectives of community health workers and beneficiaries
Source: PLoS One. 2020 Jan 15;15(1):e0227451. doi: 10.1371/journal.pone.0227451 (PMC6961923; doi:10.1371/journal.pone.0227451)
Supplement: S1 Data — (XLSX) [file pone.0227451.s002.xlsx]

## Sheet: Mothers
Codes	Sub-codes	Definition
App use in front of mother		App use in front of mother including data entry, use of checklist, videos, etc.
AWW-woman experience / feelings		Any discussion of woman's experience with AWW.
Beneficiary: phone/tech use/ knowledge
CAS impact	Improved services	Whether beneficiaries feel they are receiving improved services due to CAS
	More contact with AWW	Increased contacts with AWW - either because of home visit increase, or more visits to AWC
	Relationship with AWW	Anything discussion of how the app has built trust, improved the relationship with AWW
Counseling topics	Adolescent health	Adolescent health
	Birth preparedness	Saving money, vehicle, pregnancy health information, choosing a facility, IFA consumption, pregnancy care, ambulance services (108), cord care, immediate BF, skin-to-skin care, wrapping the baby, clean cloth for mother and baby, registration of pregnancy, ANC check-ups ( BP examination, abdominal exam, urine test), etc.
	Breastfeeding	Colostrum, EBF
	Child health and immunization	Illness (diarrhea, pneumonia); Immunization received by child / infant
	Complementary feeding	Food introduction and water introduction, solid, semi-solid foods, received demonstration of feeding, fruits, vegetables, THR given by center, eggs, etc.
	Delivery	Place of delivery, nature of delivery, complications during delivery, maternal danger signs (Bleeding, hypertension, convulsions/ fits, fever, severe abdominal pain, foul smelling vaginal discharge), birth weight of child
	Family planning	OCPs, sterilization, Copper-T, PPIUDs, condoms, none, lactational amenorrhea, etc. methods, side-effects, options, availability, adoption of post-partum FP methods, counseling
	Newborn care	Newborn care including weighing the child, kangaroo care, cord care, skin-to-skin, anything applied to child's core stump
	Pregnancy care	ANC, diet, rest, pregnancy including IFA consumption Anything to do with messaging or counseling on health, nutrition, what to eat, how many times to eat, etc. how many hours to rest, sleep at night, etc.
	Postnatal Care	For recently delivered women, counseling on EBF, observation of BF, neonatal complications / danger signs (Infant danger signs (Fever, heavy breathing, convulsions, hypothermia), IFA, personal hygiene, referrals
	WASH	All sanitation (toilets) and hygiene - Water, sanitation & hygiene - food hygiene, menstrual hygiene, hygiene to handle children
Decision-making		Anything about how decisions are made in the HH, who makes decisions, how that impacts AWW work
Desired info		Information/education desired by the respondent.
Fixed day event	Non- VHND	Any mention of mother attending non-VHND fixed day events, such as Rice feeding ceremony, Birthdays, Mother-in-law / daughter-in-law meet
Fixed day event	Village Health and Nutrition Day	Did the mother attend VHND, and did she receive services such as weighing, immunizations, counseling
Weighing / Growth monitoring	Growth monitoring	Are the children weighed, whether mothers knows if children are weighed & whether her child is in moderate or severely underweight category
Home visits	Checklist	A list of questions / messages to go through with beneficiaries
	Number and timing	AWW visits the home of beneficiary, # of home visits received,how often they visit, how long the AWW spends at home (duration), exposure / intensity of home visit
	Problems	AWW never comes, she rarely comes, AWW comes only to invite for immunizations / camps
Male preference / Son preference		Anything about son preference or gender dynamics more generally
Natal homes		Anything related to women having to return to their natal home, challenges that creates for AWW
Other Apps		Aangan App. Mobile kunji
Other family member: MIL / Husband / Others		Any service received by MIL, husband - including THR, taking child for growth monitoring, home visits
Other FLWs	ASHA, ANM	Whether counseling or services received by other FLWs- ASHAs and AWWs
Other health facilities		Services received anywhere including hospital, CHC, PHC
Other programs		Laalima, Ladli Laxmi Yojana, Ananya, Mobile kunji, JSY (Janani Suraksha Yojana)
Other source of health info		If mothers mention they heard it from ASHAs, ANM or doctors or family members (MIL, SIL, husband, relatives, mother).
Practices	Birth preparedness	Saving money, vehicle, pregnancy health information, choosing a facility, IFA consumption, pregnancy care, ambulance services (108), cord care, immediate BF, skin-to-skin care, wrapping the baby, clean cloth for mother and baby, registration of pregnancy, ANC check-ups ( BP examination, abdominal exam, urine test), etc.
	Adolescent health	anything to do with adolescent girls & boys health
	Birth preparedness	Saving money, vehicle, pregnancy health information, choosing a facility, ambulance services (108)
	Breastfeeding	Colostrum, EBF
	Child health and immunization
	Delivery	Delivered at a facility, followed the danger signs, etc.
	Family planning	OCPs, sterilization, Copper-T, PPIUDs, condoms, none, lactational amenorrhea, etc. methods, side-effects, options, availability, adoption of post-partum FP methods, counseling
	Newborn care	Was the child weighed, did she practice kangaroo care, cord care, skin-to-skin, immunization, immunization card
	Postnatal Care	For recently delivered women, anything to do with postnatal health incl complications or IFA consumption
	Pregnancy care	All things related to pregnancy, ANC check-ups- TT injections, ultrasound, IFA consumption, diet, rest & nutrition, ANC provision/care including but not limited to BP examination, abdominal exam, urine test, etc.
	Complementary feeding	Food introduction and water introduction, solid, semi-solid foods, bowl & spoon for demonstration of feeding, fruits, vegetables, THR given by center, eggs, etc. Cows or goat's milk, powder milk also to be added here.
	WASH	Water, sanitation & hygiene
Recommendations		Any particular recommendations that the recipient shares, including where she is asked about the utility of hypothetical services (e.g., SMS for vaccination reminders, etc)
Referrals	Challenges
	Referrals to NRC	Experience of referrals to NRC
THR	Consumption by beneficiaries	What beneficiaries think of THR and what they do with it
	THR receipt	Did they receive, who receives, how often, challenges in receiving, what did they receive?
Video:	Birth preparedness video, complementary feeding, family planning and sanitation videos	Recall of messages in the videos
Great Quote
Household Description
Paper registers		Any mention of AWW entering data into paper registers, etc.

## Sheet: AWW
Codes	Sub-codes	Definition
App : Module	AWC Management	Signboard, menu, type of toilet, source of drinking water, storage, space for PSE, availability of items (weighing scales, plates, tumblers, mats, etc.), VHND Survey (Activities at VHND –THR, Immunization, Vitamin A supplementation, ANC, weighing of children), video library, visitor register, self-training videos
	Best module	Any discussion of which module AWW likes the most, or where she is asked which module is the best.
	Daily feeding	AWC operations (opening, closing), activities carried out during the day (outdoor play, arts and crafts, language activities, free conversation), list of children who receive breakfast and lunch, group picture and GPS location
	Due lists	VHND date, immunization schedule, immunization history form (update immunizations received, data and locations)
	Growth monitoring	Weight measurements, recording, weight for age z scores, growth monitoring, identify if the child is moderately underweight, severely underweight or normal, MUAC measurement, height measurement
	Home scheduler	Job aid for the AWW to know what visits are coming up, what she needs to do, priority of homes, etc.
	Household (HH) management	Easy registration and removal of households or household members, migration, births, deaths, temporary exit from village, referral management
	MPR	Generate MPR
	THR	Check if THR was distributed
CAS impact	Easy to do & time saved	Ease of work due to CAS app. Time saved due to less data entry
	Knowledge: AWW	Any discussion of change in knowledge associated with CAS specific to the AWW.
	Knowledge: Beneficiary and Community	Any discusssion of change in knowledge for beneficiaries or communites.
	Relationships	Anything discussion of how AWW builds trust, relationships with women, and how CAS impacts her relationship with women / beneficiaries, general satisfaction
	Status	How CAS impacts AWW status/standing in the community, how people receive her, accept her, including associated with having the phone.
Paper registry / CAS interplay		Anything to do with paper registers --- Burden associated with using the CAS work, with or without dual entry in paper registries. Carrying around registers & feeling the bulk of the registry v/s using a mobile
Challenges	Challenges app	App crashes, slow, doesn't work, not comfortable with app
	Challenges module	Modules that are challenging
	Challenges network	Network doesn't work, no signal, etc, internet speed; app would not open while data was being synced
	Challenges phone	Phone is slow, phone would hang, or the phone gets heated up.
	General challenges	Non-app or non-phone related challenges, including workload-related challenges. Do not include THR-related challenges here, put in subcodes to THR.
Comfort/history with tech		Any discussion of prior AWW phone use or ownership, and general comfort with smart phones.
Daily routine		AWW report of daily routine, general. Use for question about general sequence of day. Where there is reference to CAS doublecode with the relevant CAS impact code.
Desired information		Additional info to be added to the CAS or info demanded by beneficiaries
Discrepancy		Discrepancy question between AWW & HH responses
Fixed day event	Non- VHND	Any mention of non-VHND fixed day events, such as Rice feeding ceremony, birthdays, mother-in-law / daughter-in-law group meeting.
	Village Health and Nutrition Day	Weighing, immunizations, counseling activities at VHND.
General population description		Any discussion of community characteristics including descriptive (caste, religion), beliefs and practices.
Great quotes		All great quotes to be added under this
Growth monitoring/weighing		Measurements taken, category of children (normal, moderately underweight, severely underweight), Process of weighing, challenges, feelings, filling data in the register, everything NON app related to growth monitoring
Home visits	Challenges – practical	Challenges specific to home visits such as finding women, getting to households, receptive mothers, etc.
	Number and timing	Discussion of # of home visits, how long they visit, how often they visit, exposure / intensity of home visit
	Recipients	Who all are being exposed to the app / messaging
Meetings		All sector meetings, project meetings
Natal home		Anything related to women having to return to their natal home, challenges that creates for AWW
Other health worker		Any mention of other health workers including ASHA, ANM. Double code with recommendtions for anything that includes other health worker benefit to use of CAS app.
Other programmes		Any discussion of Laalima, Ladli Laxmi Yojana, Ananya, Mobile kunji, JSY (Janani Suraksha Yojana), Adolescent health and other programmes add here.
Other support staff		Discussion of any support received by block coordinator, helpdesk/IT staff, and other AWWs (excluding lady supervisors).
Phone - other apps	Non work use	any mention of use for non-work related things, like whatsapp, facebook, personal calls
	Work use	Use of WhatsApp for sending pics, information exchange, receipt of guidelines
Recommendations		Any AWW recommendations for enhancing the CAS app or programming. Doublecode with other health worker for any discussion on other health worker use/benefit of app.
Referrals	Referral - challenges
	Referrals to NRC	Counseling, time, difficult parents, other challenges, follow-up
Supervisors		Any discussion around supervisory visits or monitoring, limited to lady supervisors.
Take home rations (THR)	Consumption by beneficiaries	AWW view of what beneficiaries think of THR or what they do with it
	Receipt of THR from Government	Anything about how they get THR from gov, challenges, process, etc
	THR provision	How they decide who to give to, challenges or process of distributing, if not distributed (reasons)
Topics: Counseling at home or AWC.	Adolescent	Anything related to adolescent health or development.
	Pregnancy care	Anything related to registration of pregnancy and any ANC provision/care including but not limited to BP examination, abdominal exam, urine test, etc. Health, nutrition, what to eat, how many times to eat, etc. how many hours to rest, sleep at night, etc.
	Birth preparedness	Saving money, vehicle, pregnancy health information, choosing a facility, IFA consumption, pregnancy care, ambulance services (108), cord care, immediate BF, skin-to-skin care, wrapping the baby, clean cloth for mother and baby.
	Breastfeeding	Including colostrum, EBF
	Child health and immunization	Counseling related to illness (diarrhea, pneumonia), immunization and child development.
	Complementary feeding	Food introduction and water introduction, solid, semi-solid foods, bowl & spoon for demonstration of feeding, fruits, vegetables, THR given by center, eggs, etc.
	Delivery	Place of delivery, nature of delivery, complications during delivery, maternal danger signs (Bleeding, hypertension, convulsions/ fits, fever, severe abdominal pain, foul smelling vaginal discharge), birth weight of child
	Family planning	OCPs, sterilization, Copper-T, PPIUDs, condoms, none, lactational amenorrhea, etc. methods, side-effects, options, availability, adoption of post-partum FP methods, counseling
	Newborn care	Newborn care including weighing the child, kangaroo care, cord care, skin-to-skin, anything applied to child's cord stump, immunization card for child, vaccines given
	Postnatal care	Any counseling related to maternal postnatal health.
	WASH	Sanitation or hygiene including menstrual
Training		Any trainings including training on WhatsApp
Video		Exposure to videos: birth preparedness video, complementary feeding, family planning and sanitation videos
View/description		AWW description of CAS, how AWW would explain CAS to someone else
